# Supplementary material for: RASSF1A Suppression as a Potential Regulator of Mechano-Pathobiology Associated with Mammographic Density in BRCA Mutation Carriers
Source: Cancers (Basel). 2021 Jun 29;13(13):3251. doi: 10.3390/cancers13133251 (PMC8269117; doi:10.3390/cancers13133251)
Supplement: Supplementary file 1 [file cancers-13-03251-s001.zip]

Archive with 1 entries (1 files):
- cancers-1223847-supplementary.pdf
